# Supplementary material for: Peripheral immune system modulates Purkinje cell degeneration in Niemann–Pick disease type C1
Source: Life Sci Alliance. 2023 Jun 27;6(9):e202201881. doi: 10.26508/lsa.202201881 (PMC10300197; doi:10.26508/lsa.202201881)
Supplement: Supplementary file 1 [file LSA-2022-01881_TableS1.xlsx]

## Sheet: Sheet1
term_name	term_id	adjusted_p_value	# of Genes	intersections
immune system process	GO:0002376	1.05894e-27	137	GPNMB,LOX,MMP14,ITGA9,NR1H3,HAVCR2,CD300E,ACE,F7,GM6377,VEGFC,SLC12A2,SMPDL3B,CMKLR1,LGMN,TNFSF13,PDGFB,HSPA1A,SMAD6,CCL4,CD36,HFE,MINK1,CD83,CXCL16,IKBKE,SPN,TRIM62,IL31RA,IFI207,KDR,RRAS,MAFB,EAR2,TNFSFM13,RORA,TNFSF12,EVL,FYN,CX3CR1,TREM2,CFB,KLF4,LDLR,AIF1,EGR1,CADM1,LOXL3,JUN,ZFP385A,AXL,CLEC4A1,SLC26A6,CCL3,BCL2,LRP5,P2RX7,TREML4,BCL2A1D,FANCA,CXCL2,SLC11A2,NAIP5,PLD2,OSM,C3AR1,PRDM1,TLR7,P…
cell migration	GO:0016477	5.90807e-23	90	GPNMB,LOX,MMP14,ITGA9,ACE,F7,VEGFC,SLC12A2,CMKLR1,LGMN,PDGFRB,PDGFB,SEMA6D,CCL4,SPRED1,ITGB5,SCARB1,DDIT4,MINK1,CXCL16,LIMA1,SPN,KDR,RRAS,NR4A1,PLXNB2,EVL,FYN,CX3CR1,TREM2,KLF4,SLC8A1,DISC1,AIF1,EGR1,CADM1,JUN,AXL,PLXNA1,PLXNB3,P2RY6,CCL3,BCL2,LRP5,TESK1,RHOQ,CXCL2,PLD2,SDC3,C3AR1,HPSE,RIPK3,CCRL2,GAB1,ABI3,CAMK2D,CDC42BPB,GNA12,ELMO2,GRN,RUFY3,BAX,LRP8,NRP1,DUSP3,PTPRO,MOSPD2,HES1,MYO1G,LPXN,PVR…
regulation of immune system process	GO:0002682	5.88494e-18	82	GPNMB,LOX,MMP14,NR1H3,HAVCR2,F7,GM6377,VEGFC,SMPDL3B,CMKLR1,LGMN,TNFSF13,HSPA1A,CD36,HFE,CD83,IKBKE,SPN,TRIM62,IFI207,MAFB,TNFSFM13,RORA,FYN,CX3CR1,TREM2,CFB,LDLR,AIF1,CADM1,LOXL3,JUN,AXL,CCL3,BCL2,P2RX7,TREML4,BCL2A1D,FANCA,PLD2,C3AR1,PRDM1,TLR7,PRKCH,RIPK3,ALPK1,CD48,CD68,CGAS,NLRC5,TIFA,CBLB,GRN,BAX,IL12RB2,LRP8,COLEC12,DUSP3,ZBP1,MOSPD2,TNFRSF1B,HES1,DNASE2A,MYO1G,LPXN,PVR,ACVR1B,PIK3AP1,RIPK…
regulation of cell migration	GO:0030334	1.00183e-15	60	GPNMB,MMP14,ACE,F7,VEGFC,CMKLR1,LGMN,PDGFRB,PDGFB,SEMA6D,SPRED1,MINK1,CXCL16,SPN,KDR,RRAS,PLXNB2,EVL,CX3CR1,TREM2,KLF4,SLC8A1,AIF1,EGR1,JUN,PLXNA1,PLXNB3,P2RY6,CCL3,BCL2,PLD2,SDC3,C3AR1,HPSE,RIPK3,GAB1,ABI3,CAMK2D,GNA12,GRN,RUFY3,NRP1,DUSP3,MOSPD2,ACVR1B,SLC8B1,P2RX4,JUP,TNFRSF14,ITGAV,NFE2L2,DOCK7,ABCC1,CEACAM1,PTPRJ,DOCK1,SOD2,ABL1,AFDN,TGFBR1
inflammatory response	GO:0006954	4.57232e-14	51	NR1H3,HAVCR2,LILRA5,PPARG,ACE,FABP4,SMPDL3B,CMKLR1,CCL4,NUPR1,HFE,SPN,IL31RA,RORA,CX3CR1,TREM2,LDLR,AIF1,LOXL3,JUN,AXL,ABHD12,CCL3,P2RX7,FANCA,CXCL2,NAIP5,OSM,C3AR1,HPSE,TLR7,TNFRSF11A,CCRL2,CD68,NAIP6,GRN,CTSS,ZBP1,TNFRSF1B,PLD4,PIK3AP1,TICAM2,ACER3,IRF5,EXT1,ITGAV,NFE2L2,ABCC1,TCIRG1,IFNGR1,ADCY7
regulation of immune response	GO:0050776	2.99749e-13	56	NR1H3,HAVCR2,GM6377,SMPDL3B,CMKLR1,TNFSF13,HSPA1A,CD36,HFE,IKBKE,SPN,TRIM62,IFI207,TNFSFM13,FYN,TREM2,CFB,CADM1,LOXL3,BCL2,P2RX7,TREML4,BCL2A1D,PLD2,C3AR1,TLR7,PRKCH,RIPK3,ALPK1,CD48,CGAS,NLRC5,TIFA,CBLB,GRN,BAX,LRP8,COLEC12,DUSP3,ZBP1,TNFRSF1B,DNASE2A,MYO1G,LPXN,PVR,PIK3AP1,RIPK2,TICAM2,TNFRSF14,GRAMD4,NFE2L2,CEACAM1,PTPRJ,LAMP1,ADCY7,ABL1
programmed cell death	GO:0012501	1.0069e-12	87	LOX,PPARG,ADRB1,ACE,LGMN,ACP2,PDGFRB,HSPA1A,SMAD6,NUPR1,CLN8,DDIT4,IKBKE,SPN,TGM2,IFI207,KDR,NR4A1,TNFSF12,ID3,PDXK,FYN,CX3CR1,TREM2,KLF4,AIF1,TCF7L2,EGR1,CADM1,JUN,ZFP385A,AXL,BMF,BAG3,CCL3,BCL2,LRP5,P2RX7,BCL2A1D,PLK3,NAIP5,OSM,PRKCH,RIPK3,CAMK2D,SKP2,NAIP6,ANXA5,ELMO2,GRN,BAX,TNS4,BCL2A1A,CALHM2,LRP8,NRP1,TMBIM1,HTRA2,ZBP1,TNFRSF1B,CTSZ,DNASE2A,MAP3K20,ACVR1B,RIPK2,P2RX4,ACER3,IRF5,AEN,PLAGL2,…
regulation of cell death	GO:0010941	2.28561e-12	80	GPNMB,LOX,PPARG,ADRB1,ACE,ABCB1A,LGMN,PDGFRB,HSPA1A,SMAD6,CTSB,CD36,NUPR1,CLN8,LRP1,DDIT4,TGM2,KDR,NR4A1,TNFSF12,ID3,PDXK,FYN,CX3CR1,TREM2,KLF4,AIF1,TCF7L2,EGR1,JUN,ZFP385A,AXL,BMF,BAG3,CCL3,BCL2,LRP5,P2RX7,BCL2A1D,PLK3,NAIP5,OSM,PRKCH,RIPK3,CAMK2D,SKP2,NAIP6,ANXA5,GRN,BAX,BCL2A1A,CALHM2,LRP8,NRP1,TMBIM1,HTRA2,ZBP1,TNFRSF1B,CTSZ,MAP3K20,RIPK2,ACER3,IRF5,PLAGL2,TLE1,PSAP,ITGAV,DHCR24,BAK1,NFE2L2,P…
lipid metabolic process	GO:0006629	4.49047e-12	69	HPGDS,NR1H3,FABP3,PLPP1,PPARG,FABP4,SMPDL3B,PDGFRB,PDGFB,CD36,SQLE,CLN8,SCARB1,ATP1A1,LIMA1,APOC2,FAM135A,FDPS,RORA,MBOAT1,GGTA1,TREM2,IDI1,CDS1,LDLR,CYP4V3,TCF7L2,EGR1,ABHD12,GSTM1,LRP5,P2RX7,ACOT11,B4GALT5,PLD2,INSIG1,HDHD5,CLN6,PLCL1,NAGA,HSD17B12,ST6GALNAC6,CYP51,SREBF2,BAX,AGPAT4,NSDHL,PLBD2,DPEP2,HTRA2,FDFT1,HMGCS1,SMPD4,NCEH1,STARD4,ACER3,PLAGL2,PSAP,DHCR24,SMPDL3A,ELOVL5,PLSCR3,VAC14,OCRL…
leukocyte activation	GO:0045321	1.35018e-11	57	GPNMB,MMP14,NR1H3,HAVCR2,TNFSF13,HFE,MINK1,CD83,SPN,MAFB,TNFSFM13,RORA,FYN,CX3CR1,TREM2,LDLR,AIF1,EGR1,LOXL3,JUN,AXL,CLEC4A1,CCL3,BCL2,P2RX7,BCL2A1D,FANCA,PLD2,PRDM1,RIPK3,CD48,PRDX1,CGAS,CBLB,GRN,CLEC4A3,BAX,IL12RB2,DUSP3,TNFRSF1B,HES1,TMEM106A,RIPK2,POU2F2,FKBP1A,TNFRSF14,DDOST,PSAP,ITGAV,BAK1,CEACAM1,TCIRG1,LAMP1,IFNGR1,ABL1,CDK6,ID2
regulation of cytokine production	GO:0001817	2.54278e-11	47	GPNMB,HAVCR2,LILRA5,CMKLR1,HSPA1A,CCL4,CD36,HFE,HEG1,CD83,SPN,IFI207,RORA,CX3CR1,TREM2,KLF4,AIF1,EGR1,CADM1,AXL,CLEC4A1,CCL3,P2RX7,SULF2,NAIP5,OSM,C3AR1,HPSE,TLR7,RIPK3,CGAS,CLEC4A3,IL12RB2,TNFRSF1B,PLD4,ANXA4,TMEM106A,RIPK2,TICAM2,POU2F2,TNFRSF14,IRF5,ITGAV,CEACAM1,IFNGR1,ADCY7,ABL1
T cell activation	GO:0042110	1.4099e-10	38	GPNMB,HAVCR2,HFE,MINK1,CD83,SPN,MAFB,RORA,FYN,AIF1,EGR1,LOXL3,CLEC4A1,BCL2,P2RX7,BCL2A1D,FANCA,PRDM1,RIPK3,CD48,CGAS,CBLB,CLEC4A3,BAX,IL12RB2,DUSP3,TNFRSF1B,HES1,RIPK2,FKBP1A,TNFRSF14,DDOST,PSAP,ITGAV,CEACAM1,TCIRG1,ABL1,CDK6
regulation of programmed cell death	GO:0043067	3.56001e-10	71	LOX,PPARG,ADRB1,ACE,LGMN,PDGFRB,HSPA1A,SMAD6,NUPR1,CLN8,TGM2,KDR,NR4A1,TNFSF12,ID3,PDXK,FYN,CX3CR1,TREM2,KLF4,AIF1,TCF7L2,EGR1,JUN,ZFP385A,AXL,BMF,BAG3,CCL3,BCL2,LRP5,P2RX7,BCL2A1D,PLK3,NAIP5,OSM,PRKCH,RIPK3,CAMK2D,SKP2,NAIP6,ANXA5,GRN,BAX,BCL2A1A,CALHM2,LRP8,NRP1,TMBIM1,HTRA2,ZBP1,TNFRSF1B,CTSZ,MAP3K20,RIPK2,ACER3,IRF5,PLAGL2,TLE1,ITGAV,DHCR24,BAK1,NFE2L2,PLSCR3,HIP1,HYOU1,SOD2,HMGCR,MADD,ABL1,T…
cellular lipid metabolic process	GO:0044255	1.64593e-09	53	HPGDS,NR1H3,FABP3,PLPP1,PPARG,FABP4,SMPDL3B,PDGFRB,PDGFB,CD36,CLN8,SCARB1,APOC2,FAM135A,FDPS,MBOAT1,GGTA1,IDI1,CDS1,LDLR,CYP4V3,TCF7L2,ABHD12,GSTM1,P2RX7,ACOT11,B4GALT5,PLD2,INSIG1,HDHD5,CLN6,NAGA,HSD17B12,ST6GALNAC6,BAX,AGPAT4,PLBD2,HTRA2,FDFT1,HMGCS1,SMPD4,NCEH1,STARD4,ACER3,PSAP,SMPDL3A,ELOVL5,PLSCR3,VAC14,OCRL,CEACAM1,HEXB,HMGCR
lymphocyte activation	GO:0046649	5.85136e-09	47	GPNMB,MMP14,HAVCR2,TNFSF13,HFE,MINK1,CD83,SPN,MAFB,TNFSFM13,RORA,FYN,AIF1,EGR1,LOXL3,AXL,CLEC4A1,BCL2,P2RX7,BCL2A1D,FANCA,PRDM1,RIPK3,CD48,PRDX1,CGAS,CBLB,CLEC4A3,BAX,IL12RB2,DUSP3,TNFRSF1B,HES1,RIPK2,POU2F2,FKBP1A,TNFRSF14,DDOST,PSAP,ITGAV,BAK1,CEACAM1,TCIRG1,LAMP1,ABL1,CDK6,ID2
response to cytokine	GO:0034097	3.04455e-08	54	LOX,LILRA5,FABP4,VEGFC,SLC12A2,ABCB1A,PDGFB,HSPA1A,CCL4,CXCL16,IKBKE,IL31RA,IFI207,RORA,EVL,CX3CR1,TREM2,KLF4,AIF1,EGR1,JUN,AXL,SLC26A6,CCL3,BCL2,CXCL2,NAIP5,OSM,TNFRSF11A,CCRL2,GAB1,H2-Q7,NAIP6,NLRC5,IL12RB2,IL10RA,HTRA2,MAP4K3,ZBP1,TNFRSF1B,HES1,SMPD4,RIPK2,TICAM2,FKBP1A,IRF5,EXT1,DDOST,NFE2L2,CEACAM1,TCIRG1,IFNGR1,JARID2,PID1
cholesterol metabolic process	GO:0008203	3.94213e-08	18	SQLE,CLN8,SCARB1,LIMA1,FDPS,IDI1,LDLR,LRP5,INSIG1,CLN6,CYP51,SREBF2,NSDHL,FDFT1,HMGCS1,DHCR24,HMGCR,MSMO1
response to lipid	GO:0033993	1.7124e-07	51	LOX,NR1H3,HAVCR2,GJB2,PPARG,ACE,F7,ABCB1A,PDGFRB,SMAD6,CD36,SCARB1,ATP1A1,DDIT4,CXCL16,NR4A1,RORA,ID3,CX3CR1,TREM2,KLF4,LDLR,JUN,AXL,CCL3,BCL2,P2RX7,CXCL2,INSIG1,TNFRSF11A,SKP2,CD68,NRIP1,GRN,IL12RB2,LRP8,IL10RA,HTRA2,TNFRSF1B,NCOR2,HES1,RIPK2,THBD,TICAM2,TAF7,PLSCR3,VPS18,SOD2,PID1,ABL1,TGFBR1
innate immune response	GO:0045087	3.71123e-07	45	HAVCR2,SMPDL3B,CCL4,CXCL16,IKBKE,TRIM62,IFI207,EAR2,EVL,FYN,CX3CR1,TREM2,CFB,AIF1,CADM1,AXL,CLEC4A1,SLC26A6,CCL3,TREML4,NAIP5,PRDM1,TLR7,ALPK1,H2-Q7,PRDX1,SKP2,CGAS,NAIP6,NLRC5,TIFA,GRN,CLEC4A3,LRP8,ZBP1,PLD4,TMEM106A,PVR,RIPK2,TICAM2,TNFRSF14,IRF5,NFE2L2,CEACAM1,LAMP1
lipid homeostasis	GO:0055088	1.12086e-06	18	NR1H3,FABP3,ADRB1,FABP4,CLN8,SCARB1,LIMA1,APOC2,RORA,TREM2,LDLR,LRP5,INSIG1,SREBF2,CCDC22,ATP13A2,PLSCR3,WASHC5
cholesterol biosynthetic process	GO:0006695	4.04518e-06	11	FDPS,IDI1,INSIG1,CYP51,SREBF2,NSDHL,FDFT1,HMGCS1,DHCR24,HMGCR,MSMO1
cholesterol homeostasis	GO:0042632	7.77332e-06	13	NR1H3,FABP3,FABP4,SCARB1,LIMA1,RORA,LDLR,LRP5,INSIG1,SREBF2,CCDC22,PLSCR3,WASHC5
sphingolipid metabolic process	GO:0006665	8.1014e-06	16	PLPP1,SMPDL3B,CLN8,P2RX7,B4GALT5,CLN6,NAGA,ST6GALNAC6,BAX,HTRA2,SMPD4,ACER3,PSAP,SMPDL3A,ELOVL5,HEXB
regulation of calcium ion transport	GO:0051924	3.00803e-05	21	LILRA5,ADRB1,ACE,PDGFRB,PDGFB,FYN,SLC8A1,P2RY6,CCL3,BCL2,PKD2,P2RX7,GSTO1,CAMK2D,BAX,HES1,SLC8B1,P2RX4,FKBP1A,BAK1,ABL1
phagocytosis	GO:0006909	3.32326e-05	24	NR1H3,PPARG,CD36,SCARB1,LRP1,TGM2,TREM2,LDLR,AIF1,AXL,P2RY6,P2RX7,TREML4,POT1B,CD302,ELMO2,COLEC12,PLD4,MYO1G,TICAM2,ITGAV,DOCK1,ABL1,WASHC5
