# Supplementary material for: Peripheral immune system modulates Purkinje cell degeneration in Niemann–Pick disease type C1
Source: Life Sci Alliance. 2023 Jun 27;6(9):e202201881. doi: 10.26508/lsa.202201881 (PMC10300197; doi:10.26508/lsa.202201881)
Supplement: Supplementary file 2 [file LSA-2022-01881_TableS2.xlsx]

## Sheet: Sheet1
Enrichment FDR	nGenes	Pathway Genes	Fold Enrichment	Pathway	Genes
1.20188e-08	19	131	6.84086	Lysosome	Tcirg1 Acp2 Napsa Dnase2a Psap Ctsz Cd68 Laptm4a Lgmn Hexb Ctsb Naga Slc11a2 Nagpa Gusb Gaa Lamp1 Gns Ctss
9.03037e-05	31	542	2.69768	Pathways in cancer	Gna12 Pparg Pdgfb Jup Bax Tgfbr1 Nfe2l2 Il12rb2 Ifngr1 Txnrd1 Pld2 Hes1 Pdgfrb Lrp5 Tcf7l2 Gsto1 Ralgds Abl1 Itgav Vegfc Adcy7 Wnt6 Gngt2 Cdk6 Jun Camk2d Skp2 Bcl2 Bak1 Gstm1 Lpar5
0.000242768	6	20	14.1498	Steroid biosynthesis	Cyp51 Fdft1 Sqle Nsdhl Msmo1 Dhcr24
0.000994886	13	149	4.11515	Phospholipase D signaling pathway	Gna12 Pdgfb Cyth3 Fyn Pld2 Plpp1 Agpat4 Pdgfrb Ralgds Adcy7 Gab1 Rras Lpar5
0.000994886	16	216	3.49377	Lipid and atherosclerosis	Pparg Ccl3 Cd36 Bax Sod2 Pou2f2 Nfe2l2 Ldlr Ikbke Jun Camk2d Ticam2 Bcl2 Cxcl2 Hspa1b Hspa1a
0.00188808	58	1597	1.71298	Metabolic pathways	Ocrl Cyp51 Tcirg1 Blvra Acp2 Ndufa11 Mthfd2 Smpd4 Tha1 B4galt5 Gpx3 P4ha1 Hal Pld2 Fdft1 Hexb Hmgcr Plpp1 Extl3 Sqle Naga Pycrl Agpat4 Cndp2 Papss2 Aldh18a1 Gsto1 Gusb Gaa St6galnac6 Hsd17b12 Car13 Ddost Azin2 Cds1 Hpgds Acer3 Nsdhl Renbp Msmo1 Adcy7 Elovl5 Pdxk Gns Dhcr24 Hpse Ggta1 Mgat4b Mboat1 Dse Blvrb Pld4 Gstm1 Idi1 Fdps Eno3 Ext1 Hmgcs1
0.0062993	17	289	2.77447	Cytokine-cytokine receptor interaction	Acvr1b Ccl3 Tgfbr1 Il12rb2 Cxcl16 Ccl4 Ifngr1 Tnfrsf11a Tnfrsf1b Il10ra Tnfrsf14 Il31ra Cx3cr1 Cxcl2 Osm Tnfsf13 Tnfsf12
0.0115278	12	173	3.27163	Hepatocellular carcinoma	Bax Tgfbr1 Nfe2l2 Txnrd1 Lrp5 Tcf7l2 Gsto1 Gab1 Wnt6 Cdk6 Bak1 Gstm1
0.0135109	14	231	2.85854	Ras signaling pathway	Pdgfb Rasa4 Pld2 Pdgfrb Rgl1 Ralgds Abl1 Vegfc Gab1 Rras Gngt2 Kdr Afdn Rasal2
0.0156261	6	49	5.77542	Cholesterol metabolism	Cd36 Apoc2 Nceh1 Ldlr Scarb1 Lrp1
0.0160759	10	136	3.46808	Apoptosis	Bax Ctsz Ctsb Ctss Jun Bcl2 Bak1 Htra2 Bcl2a1d Bcl2a1a
0.0160759	11	162	3.20263	MicroRNAs in cancer	Pdgfb Ddit4 Abcc1 Pdgfrb Rptor Abl1 Bmf Cdk6 Abcb1a Bcl2 Bak1
0.0160793	7	71	4.65016	Adherens junction	Tgfbr1 Fyn Tcf7l2 Ptprj Nectin1 Ctnnd1 Afdn
0.0176082	4	21	8.98399	Glycosaminoglycan degradation	Hexb Gusb Gns Hpse
0.017756	10	143	3.29832	Measles	Bax Cblb Cdk6 Ikbke Tlr7 Jun Bcl2 Bak1 Hspa1b Hspa1a
0.0227503	10	149	3.1655	Gastric cancer	Jup Bax Tgfbr1 Lrp5 Tcf7l2 Gab1 Wnt6 Abcb1a Bcl2 Bak1
0.0231919	7	79	4.17926	EGFR tyrosine kinase inhibitor resistance	Pdgfb Axl Bax Pdgfrb Gab1 Bcl2 Kdr
0.0263958	17	357	2.246	PI3K-Akt signaling pathway	Pdgfb Ddit4 Itgb5 Nr4a1 Pdgfrb Pik3ap1 Rptor Itgav Vegfc Gngt2 Itga9 Cdk6 Ywhag Bcl2 Osm Kdr Lpar5
0.0306049	8	108	3.49377	Parathyroid hormone synthesis, secretion and action	Gna12 Mmp14 Pld2 Lrp5 Adcy7 Egr1 Bcl2 Mafb
0.0306049	12	215	2.63252	Kaposi sarcoma-associated herpesvirus infection	Pdgfb Bax Ifngr1 Rcan1 Tcf7l2 Gngt2 Cdk6 Ikbke Jun Bak1 Cxcl2 H2-Q7
